# Supplementary material for: Thymoquinone: Hydroxypropyl-β-cyclodextrin Loaded Bacterial Cellulose for the Management of Wounds
Source: Pharmaceutics. 2022 Dec 15;14(12):2816. doi: 10.3390/pharmaceutics14122816 (PMC9781873; doi:10.3390/pharmaceutics14122816)
Supplement: Supplementary file 1 [file pharmaceutics-14-02816-s001.zip]

Archive with 1 entries (1 files):
- pharmaceutics-2003753-S1.pdf
